# Supplementary material for: Threonine-Based Stimuli-Responsive Nanoparticles with Aggregation-Induced Emission-Type Fixed Cores for Detection of Amines in Aqueous Solutions
Source: Polymers (Basel). 2022 Mar 27;14(7):1362. doi: 10.3390/polym14071362 (PMC9002686; doi:10.3390/polym14071362)
Supplement: Supplementary file 1 [file polymers-14-01362-s001.zip]

Archive with 1 entries (1 files):
- polymers-1645308-supplementary.pdf
